# Supplementary material for: A genotyping array for the globally invasive vector mosquito, Aedes albopictus
Source: Parasit Vectors. 2024 Mar 4;17:106. doi: 10.1186/s13071-024-06158-z (PMC10910840; doi:10.1186/s13071-024-06158-z)
Supplement: Supplementary file 23 — Additional file 23. Compressed text file with the scores of each polymorphic site for probe design. [file 13071_2024_6158_MOESM23_ESM.zip]

Archive with 2 entries (2 files):
- File_S23.Aealbo_markers_20210208_scored.txt
- __MACOSX/._File_S23.Aealbo_markers_20210208_scored.txt
